# Supplementary material for: The mental health implications of informal care receipt stability among older adults with persistent care needs
Source: J Gerontol B Psychol Sci Soc Sci. 2025 Aug 21;80(11):gbaf154. doi: 10.1093/geronb/gbaf154 (PMC12517747; doi:10.1093/geronb/gbaf154)
Supplement: gbaf154_Supplementary_Data [file gbaf154_supplementary_data.zip]

Archive with 1 entries (1 files):
- JGSS suppl Li, Angrisani, & Lee.docx
